# Supplementary material for: Domino Synthesis of 1,2,5-Trisubstituted 1H-Indole-3-carboxylic Esters Using a [3+2] Strategy
Source: Molecules. 2025 Jan 21;30(3):444. doi: 10.3390/molecules30030444 (PMC11820459; doi:10.3390/molecules30030444)
Supplement: Supplementary file 1 [file molecules-30-00444-s001.zip]

Archive with 1 entries (1 files):
- molecules-3397026-supplementary.pdf
